# Supplementary material for: Epidemiology of malaria and chloroquine resistance in Mizoram, northeastern India, a malaria-endemic region bordering Myanmar
Source: Malar J. 2020 Feb 27;19:95. doi: 10.1186/s12936-020-03170-3 (PMC7045395; doi:10.1186/s12936-020-03170-3)
Supplement: Supplementary file 1 — Additional file 1: Table S1. Details of primers used in the study. [file 12936_2020_3170_MOESM1_ESM.xlsx]

## Sheet: Primer sequences
Details of primers used in the study
Sl no	Name	Sequence	Expected product size (bp)
1	pfcrt/1F	5′-CGACATTCCGATATATTATATTTTAGAC-3′	740
	pfcrt/1R	5′-TATATGTGTAATGTTTTATATTGG-3′
2	pfcrt/1NF	5′-CCGTTAATAATAAATACACGCAG-3′	694
	pfcrt/1NR	5′-AATGTTTTATATTGGTAGGTGG-3′
3	pfcrt/2F	5′-CCACCTACCAATATAAAACATTAC-3′	1446
	pfcrt/2R	5′-GTTAAAATATATATAAATGTCTC-3′
4	pfcrt/2NF	5′-TATATATATATGTATGTATGTTG-3′	1370
	pfcrt/2NR	5′-AATGTCTCTTATAATTTTGAAATT-3′
5	pfcrt/3F	5′-CTTATAATAAAATTTCAAAATTATAAGAGAC-3′	1287
	pfcrt/3R	5′-GAGATCTCTATACCTTCAACATTATTCC-3′
6	pfcrt/3NF	5′-GAGACATTTATATATATTTTAAC-3′	1235
	pfcrt/3NR	5′-CCTTATAAAGTGTAATGCG-3′
7	pfmdr1aF	5’– AGA GAA AAA AGA TGG TAA CCT CAG -3’	590
	pfmdr1aR	5’– ACC ACA AAC ATA AAT TAA CGG-3’
8	pfmdr1bF	5’-CAG GAA GCA TTT TAT AAT ATG CAT-3’	968
	pfmdr1bR	5’-CGT TTA ACA TCT TCC AAT GTT GCA-3’
