# Supplementary material for: Epidemiology of malaria and chloroquine resistance in Mizoram, northeastern India, a malaria-endemic region bordering Myanmar
Source: Malar J. 2020 Feb 27;19:95. doi: 10.1186/s12936-020-03170-3 (PMC7045395; doi:10.1186/s12936-020-03170-3)
Supplement: Supplementary file 2 — Additional file 2: Table S2. Voucher ID of samples and their respective GenBank Accession Numbers. [file 12936_2020_3170_MOESM2_ESM.xlsx]

## Sheet: GenBank Acc. No
AIZAWL DISTRICT					LUNGLEI DISTRICT					SAIHA DISTRICT					KOLASIB DISTRICT					MAMIT DISTRICT					LAWNGTLAI DISTRICT					SERCHHIP DISTRICT
Sl. No	Voucher ID	MDR1		CRT GenBank Acc. No.	Sl. No	Voucher ID	MDR1		CRT GenBank Acc. No.	Sl. No	Voucher ID	MDR1		CRT GenBank Acc. No.	Sl. No	Voucher ID	MDR1		CRT GenBank Acc. No.	Sl. No	Voucher ID	MDR1		CRT GenBank Acc. No.	Sl. No	Voucher ID	MDR1		CRT GenBank Acc. No.	Sl. No	Voucher ID	MDR1		CRT GenBank Acc. No.
		mdr1a	mdr1b				mdr1a	mdr1b				mdr1a	mdr1b				mdr1a	mdr1b				mdr1a	mdr1b				mdr1a	mdr1b				mdr1a	mdr1b
1	pf15AZTU01	MK883838	MK884194	MK884294	43	pf15LNLU01	MK883880	MK884203	MK884303	119	pf15SISA01	MK883956	MK884226	MK884351	151	pf15KLLU01	MK883988	MK884234	MK884361	195	pf15MMA01	MK884032	MK884245	MK884372	241	pf15LACH01	MK884078	MK884261	MK884393	327	pf15SRTH01	MK884164	MK884284	MK884438
2	pf15AZTU02	MK883839	MK884195	MK884295	44	pf15LNLU02	MK883881	MK884204	MK884304	120	pf15SISA02	MK883957	MK884227	MK884352	152	pf15KLLU02	MK883989	MK884235	MK884362	196	pf15MMA02	MK884033	MK884246	MK884373	242	pf15LACH02	MK884079	MK884262	MK884394	328	pf15SRTH02	MK884165	MK884285	MK884439
3	pf15AZTU03	MK883840	MK884196	MK884296	45	pf15LNLU03	MK883882	MK884205	MK884305	121	pf15SISA03	MK883958	MK884228	MK884353	153	pf15KLLU03	MK883990	MK884236	MK884363	197	pf15MMA03	MK884034	MK884247	MK884374	243	pf15LACH03	MK884080	MK884263	MK884395	329	pf15SRTH03	MK884166	MK884286	MK884440
4	pf15AZTU04	MK883841		MK884767	46	pf15LNLU04	MK883883	MK884206	MK884306	122	pf15SISA04	MK883959	MK884229	MK884354	154	pf15KLLU04	MK883991		MK884805	198	pf15MMA04	MK884035	MK884248	MK884375	244	pf15LACH04	MK884081	MK884264	MK884396	330	pf15SRTH04	MK884167	MK884287	MK884441
5	pf15AZTU05	MK883842	MK884197	MK884297	47	pf15LNLU05	MK883884	MK884207	MK884307	123	pf15SISA05	MK883960		MK884789	155	pf15KLLU05	MK883992	MK884237	MK884364	199	pf15MMA05	MK884036	MK884249	MK884376	245	pf15LACH05	MK884082			331	pf15SRTH05	MK884168	MK884288	MK884442
6	pf15AZTU06	MK883843		MK884768	48	pf15LNLU06	MK883885		MK884776	124	pf15SISA06	MK883961	MK884230	MK884355	156	pf15KLKO01	MK883993	MK884238	MK884365	200	pf15MMA06	MK884037	MK884250	MK884377	246	pf15LACH06	MK884083	MK884265	MK884397	332	pf15SRTH06	MK884169		MK884849
7	pf15AZTU07	MK883844		MK884769	49	pf15LNLU07	MK883886		MK884777	125	pf15SISA07	MK883962			157	pf15KLKO02	MK883994	MK884239	MK884366	201	pf15MMA07	MK884038		MK884823	247	pf15LACH07	MK884084		MK884398	333	pf15SRTH07	MK884170	MK884289	MK884443
8	pf15AZTU08	MK883845	MK884198	MK884298	50	pf15LNLU08	MK883887			126	pf15SISA08	MK883963			158	pf15KLKO03	MK883995		MK884809	202	pf15MMA08	MK884039			248	pf15LACH08	MK884085	MK884266	MK884399	334	pf15SRTH08	MK884171
9	pf15AZTH01	MK883846		MK884766	51	pf15LNLU09	MK883888		MK884778	127	pf15SISA09	MK883964			159	pf15KLKO04	MK883996		MK884810	203	pf15MMA09	MK884040			249	pf15LACH09	MK884086		MK884400	335	pf15SRTH09	MK884172
10	pf15AZCH01	MK883847		MK884749	52	pf15LNLU10	MK883889		MK884779	128	pf15SISA10	MK883965		MK884790	160	pf15KLKO05	MK883997			204	pf15MMA10	MK884041			250	pf15LACH10	MK884087			336	pf15SRTH10	MK884173
11	pf15AZST01	MK883848		MK884762	53	pf15LNLU11	MK883890		MK884308	129	pf15SISA11	MK883966		MK884791	161	pf15KLKO06	MK883998			205	pf15MMA11	MK884042			251	pf15LACH11	MK884088		MK884401	337	pf15SRTH11	MK884174		MK884850
12	pf15AZST02	MK883849		MK884763	54	pf15LNLU12	MK883891			130	pf15SISA12	MK883967		MK884792	162	pf15KLKO07	MK883999			206	pf15MMA12	MK884043		MK884824	252	pf15LACH12	MK884089			338	pf15SRTH12	MK884175
13	pf15AZSA01	MK883850		MK884752	55	pf15LNLU13	MK883892		MK884309	131	pf15SISA13	MK883968		MK884793	163	pf15KLKO08	MK884000			207	pf15MMA13	MK884044		MK884825	253	pf15LACH13	MK884090		MK884402	339	pf15SRSR01	MK884176		MK884856
14	pf15AZSA02	MK883851		MK884753	56	pf15LNLU14	MK883893		MK884780	132	pf15SISA14	MK883969			164	pf15KLKO09	MK884001	MK884240	MK884367	208	pf15MMA14	MK884045		MK884826	254	pf15LACH14	MK884091			340	pf15SRSR02	MK884177	MK884290	MK884444
15	pf15AZSA03	MK883852		MK884754	57	pf15LNLU15	MK883894			133	pf15SISA15	MK883970		MK884794	165	pf15KLKO10	MK884002			209	pf15MMA15	MK884046		MK884827	255	pf15LACH15	MK884092			341	pf15SRSR03	MK884178	MK884291	MK884445
16	pf15AZSA04	MK883853	MK884199	MK884299	58	pf15LNLU16	MK883895			134	pf15SISA16	MK883971		MK884795	166	pf15KLKO11	MK884003	MK884241	MK884368	210	pf15MMA16	MK884047		MK884828	256	pf15LAVA01	MK884093	MK884267	MK884403	342	pf15SRSR04	MK884179		MK884857
17	pf15AZSA05	MK883854	MK884200	MK884300	59	pf15LNTL01	MK883896	MK884208	MK884310	135	pf16SISA17	MK883972		MK884796	167	pf15KLKO12	MK884004		MK884811	211	pf15MMA17	MK884048		MK884829	257	pf15LAVA02	MK884094	MK884268	MK884404	343	pf16SRTH13	MK884180	MK884292	MK884446
18	pf15AZLE01	MK883855		MK884751	60	pf15LNTL02	MK883897	MK884209	MK884311	136	pf16SISA18	MK883973	MK884231	MK884356	168	pf15KLKO13	MK884005		MK884812	212	pf15MMA18	MK884049			258	pf15LAVA03	MK884095	MK884269	MK884405	344	pf16SRTH14	MK884181	MK884293	MK884851
19	pf15AZFA01	MK883856		MK884750	61	pf15LNTL03	MK883898	MK884210	MK884312	137	pf16SISA19	MK883974		MK884797	169	pf15KLKO14	MK884006		MK884813	213	pf15MMA19	MK884050			259	pf15LAVA04	MK884096	MK884270	MK884406	345	pf16SRTH15	MK884182		MK884447
20	pf16AZTU09	MK883857	MK884201	MK884301	62	pf15LNTL04	MK883899			138	pf16SISA20	MK883975		MK884798	170	pf15KLKO15	MK884007		MK884814	214	pf15MMA20	MK884051			260	pf15LAVA05	MK884097			346	pf16SRTH16	MK884183
21	pf16AZTU10	MK883858	MK884202	MK884302	63	pf15LNTL05	MK883900	MK884211	MK884313	139	pf16SISA21	MK883976	MK884232	MK884357	171	pf15KLKO16	MK884008			215	pf15MMA21	MK884052			261	pf15LAVA06	MK884098		MK884837	347	pf16SRTH17	MK884184		MK884852
22	pf16AZTU11	MK883859		MK884770	64	pf15LNTL06	MK883901			140	pf16SISA22	MK883977			172	pf15KLKO17	MK884009	MK884242	MK884369	216	pf15MMR01	MK884053	MK884251	MK884378	262	pf15LAVA07	MK884099		MK884407	348	pf16SRTH18	MK884185
23	pf16AZTU12	MK883860		MK884771	65	pf15LNTL07	MK883902		MK884314	141	pf16SISA23	MK883978		MK884799	173	pf15KLKO18	MK884010			217	pf15MMR02	MK884054	MK884252	MK884379	263	pf15LAVA08	MK884100			349	pf17SRTH19	MK884186		MK884853
24	pf16AZTU13	MK883861			66	pf15LNTL08	MK883903		MK884315	142	pf16SISA24	MK883979			174	pf15KLKO19	MK884011		MK884815	218	pf15MMR03	MK884055	MK884253	MK884380	264	pf15LAVA09	MK884101	MK884271	MK884408	350	pf17SRTH20	MK884187
25	pf16AZTU14	MK883862		MK884772	67	pf15LNTL09	MK883904			143	pf16SISA25	MK883980		MK884800	175	pf15KLKO20	MK884012		MK884816	219	pf15MMR04	MK884056	MK884254	MK884381	265	pf15LAVA10	MK884102			351	pf17SRTH21	MK884188
26	pf16AZST03	MK883863		MK884764	68	pf15LNTL10	MK883905		MK884316	144	pf16SISA26	MK883981		MK884801	176	pf16KLLU06	MK884013	MK884243	MK884370	220	pf15MMR05	MK884057			266	pf15LAVA11	MK884103		MK884838	352	pf17SRTH22	MK884189
27	pf16AZST04	MK883864		MK884765	69	pf15LNTL11	MK883906		MK884317	145	pf17SISA27	MK883982		MK884358	177	pf16KLLU07	MK884014		MK884806	221	pf15MMR06	MK884058		MK884382	267	pf15LAVA12	MK884104			353	pf17SRTH23	MK884190		MK884854
28	pf16AZSA06	MK883865		MK884755	70	pf15LNTL12	MK883907		MK884318	146	pf17SISA28	MK883983	MK884233	MK884359	178	pf16KLLU08	MK884015		MK884807	222	pf15MMR07	MK884059		MK884383	268	pf15LAVA13	MK884105			354	pf17SRTH24	MK884191		MK884855
29	pf16AZSA07	MK883866		MK884756	71	pf15LNBU01	MK883908	MK884212	MK884319	147	pf17SISA29	MK883984		MK884360	179	pf16KLLU09	MK884016		MK884808	223	pf16MMA22	MK884060		MK884830	269	pf15LAVA14	MK884106			355	pf17SRSR05	MK884192		MK884858
30	pf16AZSA08	MK883867			72	pf15LNBU02	MK883909	MK884213	MK884320	148	pf17SISA30	MK883985		MK884802	180	pf16KLKO21	MK884017	MK884244	MK884371	224	pf16MMA23	MK884061	MK884255	MK884384	270	pf15LAVA15	MK884107			356	pf17SRSR06	MK884193		MK884448
31	pf16AZSA09	MK883868		MK884757	73	pf15LNBU03	MK883910	MK884214	MK884321	149	pf17SISA31	MK883986		MK884803	181	pf16KLKO22	MK884018			225	pf16MMA24	MK884062	MK884256	MK884385	271	pf15LALA01	MK884108	MK884272	MK884409
32	pf16AZSA10	MK883869		MK884758	74	pf15LNBU04	MK883911			150	pf17SISA32	MK883987		MK884804	182	pf16KLKO23	MK884019			226	pf16MMA25	MK884063		MK884831	272	pf15LALA02	MK884109	MK884273	MK884410
33	pf16AZSA11	MK883870			75	pf15LNBU05	MK883912	MK884215	MK884322						183	pf16KLKO24	MK884020			227	pf16MMA26	MK884064			273	pf15LALA03	MK884110	MK884274	MK884411
34	pf16AZSA12	MK883871		MK884759	76	pf16LNLU17	MK883913		MK884781						184	pf16KLKO25	MK884021		MK884817	228	pf16MMR08	MK884065	MK884257	MK884386	274	pf15LALA04	MK884111		MK884844
35	pf16AZSA13	MK883872		MK884760	77	pf16LNLU18	MK883914	MK884216	MK884323						185	pf16KLKO26	MK884022		MK884818	229	pf16MMR09	MK884066	MK884258	MK884387	275	pf15LALA05	MK884112
36	pf17AZTU15	MK883873		MK884773	78	pf16LNLU19	MK883915	MK884217	MK884324						186	pf16KLKO27	MK884023		MK884819	230	pf16MMR10	MK884067			276	pf15LALA06	MK884113		MK884845
37	pf17AZTU16	MK883874		MK884774	79	pf16LNLU20	MK883916		MK884782						187	pf16KLKO28	MK884024			231	pf17MMA27	MK884068		MK884832	277	pf15LALA07	MK884114	MK884275	MK884412
38	pf17AZTU17	MK883875			80	pf16LNLU21	MK883917		MK884783						188	pf16KLKO29	MK884025		MK884820	232	pf17MMA28	MK884069		MK884833	278	pf15LALA08	MK884115
39	pf17AZTU18	MK883876		MK884775	81	pf16LNLU22	MK883918	MK884218	MK884325						189	pf16KLKO30	MK884026			233	pf17MMA29	MK884070	MK884259	MK884388	279	pf15LALA09	MK884116
40	pf17AZTU19	MK883877			82	pf16LNLU23	MK883919		MK884326						190	pf17KLKO31	MK884027			234	pf17MMA30	MK884071	MK884260	MK884389	280	pf15LALA10	MK884117
41	pf17AZSA14	MK883878		MK884761	83	pf16LNLU24	MK883920		MK884784						191	pf17KLKO32	MK884028			235	pf17MMA31	MK884072		MK884390	281	pf15LALA11	MK884118	MK884276	MK884413
42	pf17AZSA15	MK883879			84	pf16LNLU25	MK883921		MK884785						192	pf17KLKO33	MK884029			236	pf17MMA32	MK884073		MK884834	282	pf15LALA12	MK884119
					85	pf16LNLU26	MK883922								193	pf17KLKO34	MK884030		MK884821	237	pf17MMA33	MK884074		MK884835	283	pf15LALA13	MK884120
					86	pf16LNLU27	MK883923								194	pf17KLKO35	MK884031		MK884822	238	pf17MMA34	MK884075		MK884836	284	pf15LALA14	MK884121		MK884846
					87	pf16LNLU28	MK883924													239	pf17MMA35	MK884076		MK884391	285	pf15LALA15	MK884122
					88	pf16LNTL13	MK883925	MK884219	MK884327											240	pf17MMA36	MK884077		MK884392	286	pf16LACH16	MK884123	MK884277	MK884414
					89	pf16LNTL14	MK883926	MK884220	MK884328																287	pf16LACH17	MK884124	MK884278	MK884415
					90	pf16LNTL15	MK883927	MK884221	MK884329																288	pf16LACH18	MK884125
					91	pf16LNTL16	MK883928		MK884330																289	pf16LACH19	MK884126		MK884416
					92	pf16LNTL17	MK883929		MK884331																290	pf16LACH20	MK884127		MK884417
					93	pf16LNTL18	MK883930		MK884332																291	pf16LACH21	MK884128		MK884418
					94	pf16LNTL19	MK883931		MK884333																292	pf16LACH22	MK884129		MK884419
					95	pf16LNTL20	MK883932		MK884334																293	pf16LACH23	MK884130
					96	pf16LNTL21	MK883933		MK884335																294	pf16LACH24	MK884131		MK884420
					97	pf16LNTL22	MK883934																		295	pf16LACH25	MK884132
					98	pf16LNBU06	MK883935	MK884222	MK884336																296	pf16LAVA16	MK884133		MK884421
					99	pf16LNBU07	MK883936		MK884788																297	pf16LAVA17	MK884134	MK884279	MK884422
					100	pf16LNBU08	MK883937	MK884223	MK884337																298	pf16LAVA18	MK884135		MK884423
					101	pf16LNBU09	MK883938																		299	pf16LAVA19	MK884136		MK884839
					102	pf16LNBU10	MK883939																		300	pf16LAVA20	MK884137		MK884840
					103	pf17LNLU29	MK883940		MK884338																301	pf16LAVA21	MK884138	MK884280	MK884424
					104	pf17LNLU30	MK883941		MK884339																302	pf16LAVA22	MK884139		MK884841
					105	pf17LNLU31	MK883942		MK884340																303	pf16LAVA23	MK884140
					106	pf17LNLU32	MK883943		MK884341																304	pf16LAVA24	MK884141
					107	pf17LNLU33	MK883944		MK884342																305	pf16LAVA25	MK884142
					108	pf17LNLU34	MK883945																		306	pf16LALA16	MK884143		MK884847
					109	pf17LNLU35	MK883946		MK884343																307	pf16LALA17	MK884144
					110	pf17LNLU36	MK883947		MK884786																308	pf16LALA18	MK884145	MK884281	MK884425
					111	pf17LNLU37	MK883948		MK884787																309	pf16LALA19	MK884146		MK884848
					112	pf17LNTL23	MK883949	MK884224	MK884344																310	pf17LACH26	MK884147	MK884282	MK884426
					113	pf17LNTL24	MK883950		MK884345																311	pf17LACH27	MK884148		MK884427
					114	pf17LNTL25	MK883951		MK884346																312	pf17LACH28	MK884149		MK884428
					115	pf17LNTL26	MK883952		MK884347																313	pf17LACH29	MK884150		MK884429
					116	pf17LNTL27	MK883953		MK884348																314	pf17LACH30	MK884151		MK884430
					117	pf17LNBU11	MK883954	MK884225	MK884349																315	pf17LACH31	MK884152
					118	pf17LNBU12	MK883955		MK884350																316	pf17LACH32	MK884153		MK884431
																									317	pf17LACH33	MK884154		MK884432
																									318	pf17LACH34	MK884155
																									319	pf17LACH35	MK884156		MK884433
																									320	pf17LAVA26	MK884157		MK884842
																									321	pf17LAVA27	MK884158		MK884843
																									322	pf17LAVA28	MK884159	MK884283	MK884434
																									323	pf17LAVA29	MK884160		MK884435
																									324	pf17LAVA30	MK884161
																									325	pf17LALA20	MK884162		MK884436
																									326	pf17LALA21	MK884163		MK884437
