# Supplementary material for: Epidemiology of malaria and chloroquine resistance in Mizoram, northeastern India, a malaria-endemic region bordering Myanmar
Source: Malar J. 2020 Feb 27;19:95. doi: 10.1186/s12936-020-03170-3 (PMC7045395; doi:10.1186/s12936-020-03170-3)
Supplement: Supplementary file 3 — Additional file 3: Table S3. . Detailed analysis on epidemiological data. [file 12936_2020_3170_MOESM3_ESM.xlsx]

## Sheet: Sheet1
	2010																		2011																		2012
	Population	Total Fever Cases	Total Blood Examined	Total Malaria	Pv	Pf	%PF	Death	ABER	API	Distribution of Malaria Cases								Population	Total Fever Cases	Total Blood Examined	Total Malaria	Pv	Pf	%PF	Death	ABER	API	Distribution of Malaria Cases								Population	Total Fever Cases	Total Blood Examined	Total Malaria	Pv	Pf	%PF	Death	ABER	API	Distribution of Malaria Cases
											0-4 y		5-14 y		15+ y		Infection during pregnancy	Passive Case Detection											0-4 y		5-14 y		15+ y		Preg.	PCD											0-4 y		5-14 y
											M	F	M	F	M	F													M	F	M	F	M	F													M	F	M
Aizawl	325631	no perticular data	63725	412	23	389	94.4175	5	19.5697	1.26524	-	-	-	-	-	-	-	no record	382821	no perticular data	47252	141	7	134	95.0355	8	12.3431	0.368318	-	-	-	-	-	-	-	-	388686	no perticular data	39962	356	38	318	89.3258	9	10.2813	0.915906	-	-	-
Lunglei	143583		82154	6122	464	5658	92.4208	11	57.2171	42.6374	-	-	-	-	-	-	-	-	143583		46887	3434	216	3218	93.71	2	32.655	23.9165	-	-	-	-	-	-	-	-	147191		31368	3042	209	2833	93.1295	3	21.3111	20.667	-	-	-
Saiha	55209		24339	833	181	652	78.2713	1	44.0852	15.0881	-	-	-	-	-	-	-	-	57354		13627	353	67	286	81.0198	3	23.7595	6.15476	-	-	-	-	-	-	-	-	57593		7966	182	19	163	89.5604	1	13.8315	3.16011	-	-	-
Kolasib	78393		46374	1381	31	1350	97.7552	4	59.1558	17.6164	-	-	-	-	-	-	-	-	72393		28222	478	24	454	94.9791	1	38.9844	6.60285	-	-	-	-	-	-	-	-	81783		18547	329	23	306	93.0091	1	22.6783	4.02284	-	-	-
Mamit	64739		35274	2597	53	2544	97.9592	6	54.4865	40.1149	-	-	-	-	-	-	-	-	64739		25117	1283	30	1253	97.6617	2	38.7973	19.818	-	-	-	-	-	-	-	-	65132		16584	774	15	759	98.062	1	25.4621	11.8836	-	-	-
Champhai	125841		17863	99	24	75	75.7576	0	14.1949	0.786707	-	-	-	-	-	-	-	-	126983		13755	74	15	57	79.1667	0	10.8322	0.582755	-	-	-	-	-	-	-	-	256434		17301	96	14	82	85.4167	1	6.74677	0.374365	-	-	-
Lawngtlai	123809		36990	3787	362	3425	90.441	1	29.8767	30.5874	-	-	-	-	-	-	-	-	123883		28841	3038	120	2918	96.05	11	23.2808	24.5231	-	-	-	-	-	-	-	-	121725		29272	5034	123	4911	97.5566	7	24.0476	41.3555	-	-	-
Serchhip	60437		23052	264	36	228	86.3636	3	38.1422	4.36819	-	-	-	-	-	-	-	-	60437		9448	62	9	53	85.4839	3	15.6328	1.02586	-	-	-	-	-	-	-	-	60437		7421	70	5	65	92.8571	2	12.2789	1.15823	-	-	-
Overall	977642	345910	329771	15495	1174	14321		31			0	0	0	0	0	0	0	0	1032193	213210	213149	8863	488	8373		30			0	0	0	0	0	0	0	0	1178981	170811	168421	9883	446	9437		25			0	0	0
[truncated: 133 more columns]
